# Supplementary material for: Perceptions and Reasons Regarding E-Cigarette Use among Users and Non-Users: A Narrative Literature Review
Source: Int J Environ Res Public Health. 2018 Jun 6;15(6):1190. doi: 10.3390/ijerph15061190 (PMC6025300; doi:10.3390/ijerph15061190)
Supplement: Supplementary file 1 [file ijerph-15-01190-s001.zip]

Archive with 4 entries (3 files):
- ijerph-300843/
- ijerph-300843/Table S1.docx
- ijerph-300843/Table S2.docx
- ijerph-300843/Table S3.docx
